# Supplementary material for: A general method for nested RT-PCR amplification and sequencing the complete HCV genotype 1 open reading frame
Source: Virol J. 2005 Dec 1;2:88. doi: 10.1186/1743-422X-2-88 (PMC1325262; doi:10.1186/1743-422X-2-88)
Supplement: Additional File 1 — Primers for amplification and sequencing the HCV genotype 1a ORF [file 1743-422X-2-88-S1.xls]

## Sheet:  primers
Table 1: Primers for amplification and sequencing the HCV genotype 1a ORF
Genotype 1a nested-PCR primers
Name	5'-Positiona	Sequence	Polarity	Size (nt)
A1L.4-AP1	20	CGACACTCCACCATGAATCAC	+	21
A1L.4-AP2	43	CCCTGTGAGGAACTACTGTC	+	20
A1L.4-AP3	81	AGCCATGGCGTTAGTATGAG	+	20
A1R.4-AP1	2670	ACCAYGCAAAGCAGAAGAAC	-	20
A1R.4-AP2	2611	GCTGCATTRAGTATTACRAG	-	20
A1R.4-AP3	2574	CCGCYTGGGATATGAGTARC	-	20
A2L.4-AP1	2413	ACCTCCACCAGAACATYGTG	+	20
A2L.4-AP2	2471	GTCCTGGRCCATYAAGTGG	+	19
A2L.4-AP3	2495	CGTCRTTCTCCTGTTCCTYC	+	20
A2R.4-AP1	5086	TTCTCCCCACYCTGCTTTG	-	19
A2R.4-AP2	5039	RGTGAGGCCYGTAAAGACG	-	19
A2R.4-AP3	5020	CCCTCCCAAAATYCAAGATG	-	20
A3L.4-AP1	4885	CCGTCCTCTGYGAGTGCTATG	+	21
A3L.4-AP2	4910	RGGCTGTGCTTGGTATGAG	+	19
A3L.4-AP3	4937	CGCCGAGACYACAGTTAGG	+	19
A3R.4-AP1	7447	GAGGAYGTTGTCGTAYTGTCG	-	21
A3R.4-AP2	7424	CRYAATGCCGGAAGTTGAG	-	19
A3R.4-AP3	7376	GGCCAAGGCAGTRGRTASG	-	19
A4xL.1-AP1	7166	GCGGAAGTCTCGGAGATTC	+	19
A4xL.1-AP2	7219	AYAACCCCCCGCTRRTRGAG	+	20
A4xL.1-AP3	7234	TRGAGACGTGGAAAAAGCC	+	19
A4xR.1-AP1	8644	GCGGAGTACCTGGTCATAGC	-	20
A4xR.1-AP2	8583	CCGCRCTYTCACAGATAACG	-	20
A4xR.1-AP3	8497	GCCTTGATGTAGCRAGTGAG	-	20
A4yL.2-AP1	8389	GGGGCCCTCTTACYAAYTC	+	19
A4yL.2-AP2	8402	YAAYTCAAGGGGGGARAAC	+	19
A4yL.2-AP3	8445	AGCRGMGTACTGACAACYAG	+	20
A4yR.2-AP1	9637	GCAGAGAGGCCAGTATCAGC	-	20
A4yR.2-AP2	9575	CGTGACTAGGGCTAAGATGG	-	20
A4yR.2-AP3	9557	GGAGCCACCATTAAAGAAGG	-	20
a Relative to H77 [GenBank: AF009606].
Genotype 1a sequencing primers - primary set
Name	5'-Positiona	Sequence	Polarity	Size (nt)
A1L1.2	86	TGGCGTTAGTATGAGTG	+	17
A1L2.2	338	CACCATGAGCACGAWTC	+	17
A1L3.2	592	CCCTCTATGGCAATGAG	+	17
A1L4.2	845	CCTTCCTGGTTGCTCTTTY	+	19
A1L5.2	956	TGATTGCCCTAAYTCS	+	16
A1L6.2	1186	GGTCYGTCTTYCTTRTYGG	+	19
A1L7.2	1414	GCATARMGTATTTYTCY	+	17
A1L8.2	1600	GGCACMTCAATMGCAC	+	16
A1L9.2	1852	GYCCRGTRTATTGCTTC	+	17
A1L10.2	2084	CCCCACTGAYTGYTTY	+	16
A1L11.2	2288	CGAACGYTGYGATCTG	+	16
A1R1.2	2573	CGCYTGGGATATGAGTARC	-	19
A1R2.2	2320	GACCTGTCCCTRTCTTC	-	17
A1R3.2	2062	ACCCCTCCRATSWYAC	-	16
A1R4.2	1851	CACAYACRCTCTTYGC	-	16
A1R5.2	1617	CCGTGCKATTGAKGTG	-	16
A1R6.2	1436	CACCATRGARAAATACKY	-	18
A1R7.2	1228	CTGGGAGAGAARGTRAAC	-	18
A1R8.2	988	GYCTCGTACACAAYACTCG	-	18
A1R9.2	717	GGGTATCGATGACCTTAC	-	18
A1R10.2	480	GCACACCCAATCTAGG	-	16
A1R11.2	226	ATCTCCAGGCATTGAG	-	16
A2L1.2	2496	GTCRTTCTCCTGTTCCTYC	+	19
A2L2.2	2662	TTGCRTGGTATYTGAAG	+	17
A2L3.2	2888	TCTGACCAGAGTRGAAGC	+	18
A2L4.2	3147	ATGGYYATCATYAAGTTRGG	+	20
A2L5.2	3359	GGGCCRGGAGATACTGC	+	17
A2L6.2	3619	CCAAGGGTCCTGTYATC	+	17
A2L7.2	3808	GGCCCATTTCCTACTTG	+	17
A2L8.2	3966	GTGTTYACGGAYAACTC	+	17
A2L9.2	4221	TCYACCTACGGCAAGTTC	+	18
A2L10.2	4496	CAAGGGGGGRAGACATC	+	17
A2L11.2	4742	CCCTACCTTYACCATTGAG	+	19
A2R1.2	5020	CCCTCCCAAAATYCAAGATG	-	20
A2R2.2	4770	GCGTGRTTGTCTCAATG	-	17
A2R3.2	4525	TGRCAGAAGATGAGATGTC	-	19
A2R4.2	4204	CCAGTGGTAATTGTTCTCAC	-	20
A2R5.2	3937	TCCACAGGGATAAAGTCC	-	18
A2R6.2	3700	AATGAGCGGSHACCTTG	-	17
A2R7.2	3509	CTCCACTTGGTTTTTRTCC	-	19
A2R8.2	3280	TCCATTYGGGAGAAGAC	-	17
A2R9.2	3056	ACTGGCTTGRAGAATCC	-	17
A2R10.2	2853	AGCGCTTGTAATATGGY	-	17
A2R11.2	2674	ARATACCAYGCAAAGCAG	-	18
A3L1.2	4938	GCCGAGACTACAGTTAGG	+	18
A3L2.2	5202	CCAACACCYCTGCTATAC	+	18
A3L3.2	5451	GAGTTCGATGAGATGGAAG	+	19
A3L4.2	5677	CAACGYTGCCTGGYAAC	+	17
A3L5.2	5883	CTCRTRGACATYCTTGC	+	17
A3L6.2	6077	AGTGCARTGGATGAACC	+	17
A3L7.2	6333	AAGCTCATGCCACADCTG	+	18
A3L8.2	6592	GGGTGTCTGCAGAGGAATAY	+	20
A3L9.2	6855	ACGTCCATGCTCACTGATC	+	19
A3L10.2	7085	CAAAGTGGTGATTCTGG	+	17
A3L11.2	7235	RGAGACGTGGAAAAAGCC	+	18
A3R1.2	7374	CCAAGGCAGTRGATRGG	-	17
A3R2.2	7109	GAAGGAGTCCAGAATCAC	-	18
A3R3.2	6883	ATATGGGAGGGATCAGTG	-	18
A3R4.2	6565	GCAGGAAGGGGRGTACAG	-	18
A3R5.2	6307	CTCARCACCTCGCATATC	-	18
A3R6.2	6032	GACCACRCCGACTRCRAG	-	18
A3R7.2	5781	CCCCCAATATGTTGAAG	-	17
A3R8.2	5536	GCCTTCTGCTTGAACTG	-	17
A3R9.2	5252	CAGGGTGAYTTCAYYCTG	-	18
A3R10.2	5054	GTGGGCATCTATATGRGTG	-	19
A4xL1.2	7235	RGAGACGTGGAAAAAGCC	+	18
A4xL2.2	7484	CGYTGAGTCCTATTCYTCC	+	19
A4xL3.2	7739	CCAAAGGMAGAAGAAAGTC	+	19
A4xL4.2	7982	GGAAGACARTGTAACACC	+	18
A4xL5.2	8243	RATGGGGYTCTCGTATG	+	17
A4xR1.2	8487	AGCRAGTGAGGGTGTTAC	-	18
A4xR2.2	8247	CCATYGGGGTYYTCTTG	-	17
A4xR3.2	7987	TCTTCCAGAAGGTCTTTCC	-	19
A4xR4.2	7730	GCGTGARGTGGTGGARTAY	-	19
A4xR5.2	7453	GGCTCAGAGGAYGTTGTY	-	18
A4yL1.2	8445	AGCRGMGTACTGACAAC	+	17
A4yL2.2	8661	CCMCAACCAGAATACGAC	+	18
A4yL3.2	8888	CTTYAGYGTCCTYATAGC	+	18
A4yL4.2	9157	CCATATGTGGCAAGTACC	+	18
A4yR1.2	9334	AGGAGTAGGCARAACCAG	-	18
A4yR2.2	9083	DACCCCAAGTTTTCTGAG	-	18
A4yR3.2	8883	GGGTCATCAGTATCATCC	-	18
A4yR4.2	8642	GGAGTACCTGGTCATAGC	-	18
a Relative to H77 [GenBank: AF009606].
Genotype 1a sequencing primers - backup Set
Name	5'-Positiona	Sequence	Polarity	Size (nt)
A1L1.1	81	AGCCATGGCGTTAGTATGAG	+	20
A1L2.1	434	TGGTGGAGTTTACTTGTTGC	+	20
A1L3.1	818	AGACGGCGTGAACTATGC	+	18
A1L4.1	1179	CTGTGCGGGTCYGTCTTYC	+	19
A1L5.1	1595	CAGTTGGCACMTCAATMGC	+	19
A1L6.1	1852	GYCCRGTRTATTGCTTC	+	17
A1L7.1	2180	YAGGCTTTGGCAYTAYCC	+	18
A1R1.1	2574	CCGCYTGGGATATGAGTARC	-	20
A1R2.1	2240	CACGTACATCCTRAYTTTR	-	19
A1R3.1	1970	CCTGGTRTTGTTRAGGAC	-	18
A1R4.1	1618	GCCGTGCKATTGAKGTG	-	17
A1R5.1	1324	GGGGACCAGTTCATCATC	-	18
A1R6.1	970	GAGTTAGGGCAATCRTTRG	-	19
A1R7.1	611	RCCCTCATTGCCATAGAG	-	18
A1R8.1	309	CGCAAGCACCCTATCAG	-	17
A2L1.1	2495	CGTCRTTCTCCTGTTCCTYC	+	20
A2L2.1	2834	GTCRCCATATTACAAGC	+	17
A2L3.1	3169	CGCTTACTGGCACCTRTG	+	18
A2L4.1	3515	GGTCCAGATYGTGTCAAC	+	18
A2L5.1	3915	GCGGTGGACTTTATCCC	+	17
A2L6.1	4255	GCTCRGGRGGYGCTTATG	+	18
A2L7.1	4656	GCYCTCATGACYGGCTWTAC	+	20
A2R1.1	5020	CCCTCCCAAAATYCAAGATG	-	20
A2R2.1	4712	ACACGTRTTGCAGTCTATC	-	19
A2R3.1	4328	GATGCCCRAGAYGGATG	-	17
A2R4.1	3991	GGTGGAGAGGAGTTRTC	-	18
A2R5.1	3664	AGGTCTTGRTCYACRTTG	-	18
A2R6.1	3339	AGCCGTTGATGATGTCAC	-	18
A2R7.1	3018	GSAGYARTTTGGTGATGTC	-	19
A2R8.1	2684	CYTACCCTTCARATACCAY	-	19
A3L1.1	4937	CGCCGAGACYACAGTTAGG	+	19
A3L2.1	5371	CAGGCTGCGTGGTCATAG	+	18
A3L3.1	5732	CACCAGCCCACTAACCAC	+	18
A3L4.1	6076	CAGTGCARTGGATGAAC	+	17
A3L5.1	6434	TGGAGCTGAGATCACTG	+	17
A3L6.1	6768	GAGGAGGTATCATTCAGRG	+	19
A3L7.1	7085	CAAAGTGGTGATTCTGG	+	17
A3R1.1	7376	GGCCAAGGCAGTRGRTASG	-	19
A3R2.1	7009	TCAGGGGAGTCATGRTTR	-	18
A3R3.1	6724	ACCCCGTCCAATTCTGTG	-	18
A3R4.1	6397	CAGACCCCCYTATACCC	-	17
A3R5.1	6033	AGACCACRCCGACTRCRAGG	-	20
A3R6.1	5671	CCSGCCAARTATTGTATCC	-	19
A3R7.1	5258	GTGCGTCAGGGTGAYTTC	-	18
A4xL1.1	7234	TRGAGACGTGGAAAAAGCC	+	19
A4xL2.1	7591	TYGTGTGCTGCTCAATG	+	17
A4xL3.1	7906	GYTATGGGGCAAAAGACG	+	18
A4xL4.1	8105	CGTGTGCGARAAGATGG	+	17
A4xL5.1	8473	ACACCCTCACTYGCTACATC	+	20
A4xR1.1	8497	GCCTTGATGTAGCARGTGAG	-	20
A4xR2.1	8199	GCTGTCCTGGTGAGTATTGG	-	20
A4xR3.1	7790	ATGGCTGTCCAGAACTTGC	-	19
A4xR4.1	7509	GGGGCATGGARGAATAGGAC	-	20
A4yL1.1	8445	AGCRGMGTACTGACAACYAG	+	20
A4yL2.1	8857	TGTGGGCGAGGATGATACTG	+	20
A4yL3.1	9063	TGCCTCAGAAAACTTGG	+	17
A4yL4.1	9270	GGGGGAGACATTTATCACAG	+	20
A4yR1.1	9557	GGAGCCACCATTAAAGAAGG	-	20
A4yR2.1	9221	YGCTATYGGAGTGAGTTTG	-	19
A4yR3.1	8765	AGGGTCACGGGTRAGGTAR	-	19
a Relative to H77 [GenBank: AF009606].
