# Supplementary material for: A general method for nested RT-PCR amplification and sequencing the complete HCV genotype 1 open reading frame
Source: Virol J. 2005 Dec 1;2:88. doi: 10.1186/1743-422X-2-88 (PMC1325262; doi:10.1186/1743-422X-2-88)
Supplement: Additional File 2 — Primers for amplification and sequencing the HCV genotype 1b ORF [file 1743-422X-2-88-S2.xls]

## Sheet:  primers
Table 2: Primers for amplification and sequencing the HCV genotype 1b ORF
Genotype 1b nested-PCR primers
Name	5'-Positiona	Sequence	Polarity	Size (nt)
B1xL.1-AP1	17	GGGCGACACTCCACCATAG	+	19
B1xL.1-AP2	39	ACTCCCCTGTGAGGAACTAY	+	20
B1xL.1-AP3	57	ACTGTCTTCACGCAGAAAG	+	19
B1xR.1-AP1	1481	GCCGGCRAARAGYAGCAYC	-	19
B1xR.1-AP2	1438	CCCACCATGGARTAGTAGR	-	19
B1xR.1-AP3	1364	TGGGATCCGGAGYARCTG	-	18
B1yL.1-AP1	1152	TTCTGYTCCGCYATGTAYG	+	19
B1yL.1-AP2	1181	CTGCGGATCYGTYTTYCTY	+	19
B1yL.1-AP3	1313	GAACTGGTCRCCYACARCRG	+	20
B1yR.1-AP1	2651	CACAAGRAAGGAGAGRANRC	-	20
B1yR.1-AP2	2601	GGACCACCARGTTCTCYARG	-	20
B1yR.1-AP3	2566	GCTAYCAGCARCATCATCC	-	19
B2L.3-AP1	2359	AGRTAYTGCCCTGYTCCTTY	+	20
B2L.3-AP2	2393	YYTGTCCACYGGBYTRATCC	+	20
B2L.3-AP3	2407	TRATCCAYCTCCAYCRGAAY	+	20
B2R.3-AP1	5071	TTRGTYTGGGACARRAARTG	-	20
B2R.3-AP2	5060	CARRAARTGGGCRTCTATRTG	-	21
B2R.3-AP3	5026	AAGACRCYCTCCCARAACTC	-	20
B3L.3-AP1	4889	CCTGTGYGARTGYTATGACG	+	20
B3L.3-AP2	4958	GCGGGCNTACCTRAAYACACC	+	21
B3L.3-AP3	4995	CAGGAYCAYCTGGAGTTCTG	+	20
B3R.3-AP1	7871	CAGYTTRCAGGCYTCYTCYAY	-	21
B3R.3-AP2	7776	GGACYTGCADYCTGTCAAADG	-	21
B3R.3-AP3	7698	GRTGRCGCARCARVGAGTTG	-	20
B4xL.1-AP1	7120	GAGCGGARGARGAYGAGAG	+	19
B4xL.1-AP2	7159	AGATCCTGCGRAARWCCAR	+	19
B4xL.1-AP3	7283	CCCATTGCCRCCTRYYAAG	+	19
B4xR.1-AP1	8627	CATAGCCTCCGTGAAGRCTC	-	20
B4xR.1-AP2	8579	CGCRCTYTCACAGATRACG	-	19
B4xR.1-AP3	8373	GCTCYGTGAGCGACYTTATR	-	20
B4yL.2-AP1	8255	TGACACCCGYTGYTTYGAC	+	19
B4yL.2-AP2	8274	TCAACGGTCACYGAGARYG	+	19
B4yL.2-AP3	8288	GARYGAYATCCGTRYTGAGG	+	20
B4yR.2-AP1	9587	TGCAGAGAGGCCAGTATCAG	-	20
B4yR.2-AP2	9547	CTCACGGACCTTTCACAG	-	18
B4yR.2-AP3	9524	CGTGACTAGGGCTAAGATGG	-	20
a Relative to J4 [GenBank:AF054247].
Genotype 1b sequencing primers - primary set
Name	5'-Positiona	Sequence	Polarity	Size (nt)
B1xL1.4	59	TGTCTTCACGCAGAAAGC	+	18
B1xL2.4	283	GTGGTACTGCCTGATAGG	+	18
B1xL3.4	519	GGAAGGCGACARCCTATC	+	18
B1xL4.4	737	YCTCATGGGGTACATYCC	+	18
B1xL5.4	964	CCAACKCAAGYATYGTG	+	17
B1xL6.4	1183	GCGGATCYGTYTTYCTY	+	17
B1xR1.4	1342	ACCACYARGGCYGYTGTRG	-	19
B1xR2.4	1166	CATRGCGGARCAGARRGY	-	18
B1xR3.4	908	RGCTGGGRTGGTCARRC	-	17
B1xR4.4	717	GGGTATCGATGACCTTAC	-	18
B1xR5.4	454	GGCAACAGGTAAACTCC	-	17
B1xR6.4	227	AATCTCCAGGCATTGAGC	-	18
B1yL1.4	1315	AYTGGTCRCCYACARCRG	+	18
B1yL2.4	1561	CDTMYCAGARVATCCAR	+	17
B1yL3.4	1817	ACMGTGYGGTATYGTRC	+	17
B1yL4.4	2040	CCCCCVTGYAACATCG	+	16
B1yL5.4	2284	GRGGRGAGCGYTGYRAY	+	17
B1yR1.4	2565	CTAYCAGCARCATCATCC	-	18
B1yR2.4	2330	GCTRAGYTCYGAYCTRTCC	-	19
B1yR3.4	2080	RTCARGGTGTBRTTRC	-	16
B1yR4.4	1840	GACGCRGGYAYRATAC	-	16
B1yR5.4	1619	RGCAGTCCTGTTRATRTG	-	18
B2L1.4	2410	TCCAYCTCCAYCRGAACATY	+	20
B2L2.4	2641	CCTTYCTYGTGTTCTTYTG	+	19
B2L3.4	2863	RGCTCATATGGTGGTTRC	+	18
B2L4.4	3108	ATGTTRGTGCGGAARGYY	+	18
B2L5.4	3316	CGTGYGGGGACATCATY	+	17
B2L6.4	3569	YGYGTGYTGGACYGTYTWY	+	19
B2L7.4	3785	YAGRGGRAGYYTRCTYTC	+	18
B2L8.4	3994	CYGTACCGCARACMTTC	+	17
B2L9.4	4224	ACCTAYGGCAAGTTYC	+	16
B2L10.4	4455	GAGATYCCCTTCTAYGG	+	17
B2L11.4	4674	ACCGGYGAYTTTGAYTC	+	17
B2L12.4	4888	TCCTGTGYGARTGYTATG	+	18
B2R1.4	5025	AGACRCYCTCCCAGAACTC	-	19
B2R2.4	4770	CGGTYGTCGTYTCRATG	-	17
B2R3.4	4602	GRCCYCGGTARTAYGC	-	16
B2R4.4	4313	RGTYGAGTCAGTTGARTG	-	18
B2R5.4	4017	CCACTTGGAAKGTYTG	-	16
B2R6.4	3768	GCACCGGRATGACRTC	-	16
B2R7.4	3510	CCTCGACYTGGTTCYTG	-	17
B2R8.4	3300	CCCAGGTGATGAYCTTG	-	17
B2R9.4	3079	ACRAAGTACGGCACTYKRR	-	19
B2R10.4	2972	YRYGAGGAGGATGATGG	-	17
B2R11.4	2685	GCYTGCCYTTRATGTAC	-	17
B3L1.4	5012	CTGGGAGRGYGTCTTYAC	+	18
B3L2.4	5250	CTCACACACCCCRTAACY	+	18
B3L3.4	5480	RCACCTYCCYTACATCG	+	17
B3L4.4	5719	TYACAGCYTCYATCACY	+	17
B3L5.4	5971	AGGAYCTGGTYAAYTTRCTY	+	20
B3L6.4	6188	YARCCTYACCATCACYC	+	17
B3L7.4	6450	GGACATGTCAARAAYGG	+	17
B3L8.4	6652	GCATGACCACTGACAAC	+	17
B3L9.4	6942	TCTTCRGCTAGYCAGYTGTC	+	20
B3L10.4	7161	ATCCTGCGRAARWCCAR	+	17
B3L11.4	7353	TCCACYGTGTCTTCTG	+	16
B3R1.4	7698	GGTGRCGCARCARRGAG	-	17
B3R2.4	7375	GCCARGGCAGAAGACAC	-	17
B3R3.4	7154	CGSRACGGAYRBYTCC	-	16
B3R4.4	6896	CGYYTCTGCTGTRATRTGG	-	18
B3R5.4	6650	CGTCACGTAGTGGAAATCC	-	19
B3R6.4	6399	GCCAGACYCCCYTGTACC	-	18
B3R7.4	6155	GCTYTCAGGCACRTARTG	-	18
B3R8.4	5996	GGCAGGGAGYAARTTRAY	-	18
B3R9.4	5746	GTGAGCGGGCTRGTRAYRG	-	19
B3R10.4	5478	AGGCRCACTCYTCCATYTC	-	19
B3R11.4	5250	GGRTGAYCTCRTTTTGVAC	-	19
B4xL1.4	7284	CCATTGCCRCCTRCCAAG	+	18
B4xL2.4	7528	GGGAYCCCGAYCTCAG	+	16
B4xL3.4	7797	GTGCTYAAGGAGATGAAG	+	18
B4xL4.4	8039	YCAACCAGARAARGGAG	+	17
B4xL5.4	8259	ACCCGCTGYTTTGACTC	+	17
B4xR1.4	8370	CTGTGAGCGACYTTATR	-	17
B4xR2.4	8088	CTGGGAAYACGATAAGGC	-	18
B4xR3.4	7821	CCTTCGCCTTCATCTC	-	16
B4xR4.4	7551	ACCCGTCRCTGAGRTC	-	16
B4yL1.4	8259	ACCCGCTGYTTTGACTC	+	17
B4yL2.4	8473	CCCTYACATGYTACTTGAAR	+	20
B4yL3.4	8724	GCATCYGGCAARMGGG	+	16
B4yL4.4	8965	CACTTGACCTACCTCARATC	+	20
B4yL5.4	9245	CTGGTTCGTYGCYGGYTAC	+	19
B4yR1.4	9524	CGTGACTAGGGCTAAGATGG	-	20
B4yR2.4	9264	TGTARCCAGCRACGAAC	-	17
B4yR3.4	9056	AGCCACCCTATTGATYTC	-	18
B4yR4.4	8826	CTAGCCAGGAGTTRAYTG	-	18
B4yR5.4	8623	GCCTCCGTGAAGRCTC	-	16
B4yR6.4	8369	TGTGAGCGACYTTATRR	-	17
a Relative to J4 [GenBank:AF054247].
Genotype 1b sequencing primers - backup set
Name	5'-Positiona	Sequence	Polarity	Size (nt)
B1xL1.1	57	ACTGTCTTCACGCAGAAAG	+	19
B1xL2.1	397	CACAGGACGTYAAGTTCC	+	18
B1xL3.1	689	GCGYAAYYTGGGTAAGGTC	+	19
B1xL4.1	1099	TCCCCACYRCGACRATACG	+	19
B1xR1.1	1364	TGGGATCCGGAGYARCTG	-	18
B1xR2.1	1166	CATRGCGGARCAGARAGY	-	18
B1xR3.1	843	TCCCTGTTGCRTARTTCAC	-	19
B1xR4.1	439	CCACCAACGATCTGAC	-	16
B1yL1.1	1313	GAACTGGTCRCCYACARCRG	+	20
B1yL2.1	1619	YCTGAAYTGCAATGAYWC	+	18
B1yL3.1	1927	GGGGGGVGAAYGAGAC	+	16
B1yL4.1	2200	GCACYGTCAAYTTYWCCATC	+	20
B1yR1.1	2566	GCTAYCAGCARCATCATCC	-	19
B1yR2.1	2245	CCCCCYACRTACATYC	-	16
B1yR3.1	1894	GTCCCCACYACRACDG	-	16
B1yR4.1	1642	TKGAGGGWRTCATTRC	-	16
B2L1.3	2407	TRATCCAYCTCCAYCRGAAY	+	20
B2L2.3	2766	GCCWTGGACCGRGAGRTG	+	18
B2L3.3	3177	GGYACGTACGTYTAYRACC	+	19
B2L4.3	3551	GGCGACCTGYRTYAAY	+	16
B2L5.3	3927	RTRCCCGTYGAGTCYATG	+	18
B2L6.3	4305	GACTCRACYWCCATYYTR	+	18
B2L7.3	4650	ACRGACGCTCTVATGACG	+	18
B2R1.3	5026	AAGACRCYCTCCCARAACTC	-	20
B2R2.3	4673	RWAGCCCGTCATBAGRGC	-	18
B2R3.3	4330	CCRATGCCCARRATR	-	15
B2R4.3	3985	GAYGARTTGTCYGTRAAV	-	18
B2R5.3	3614	RGCHARRGTCTTYGAG	-	16
B2R6.3	3266	GACRACRGGCTCHACYG	-	17
B2R7.3	2864	CYTRGCGAGGAAYRCY	-	16
B3L1.3	4995	CAGGAYCAYCTGGAGTTCTG	+	20
B3L2.3	5376	AGYGTGGTYATYGTGG	+	16
B3L3.3	5742	CTCACCACCCAAMRYACC	+	18
B3L4.3	6129	TCCCCCACGCAYTAYG	+	16
B3L5.3	6501	AACAYGTGGCAYGGAAC	+	17
B3L6.3	6873	CCCTCCCAYATYACRG	+	16
B3L7.3	7299	AAGRSCCCYCCARTRCC	+	17
B3R1.3	7698	GRTGRCGCARCARVGAGTTG	-	20
B3R2.3	7342	AYRACYGTCCTYTTYCTC	-	18
B3R3.3	6988	GTRCATGTYGCCTTCARR	-	18
B3R4.3	6583	GCCYTRGARTARTTYGG	-	17
B3R5.3	6191	GYTRGAGAGGATYTGRG	-	17
B3R6.3	5785	CAYCCYCCCAAGATR	-	15
B3R7.3	5399	GATYCTRCCCACRATRACC	-	19
B4xL1.3	7283	CCCATTGCCRCCTRYYAAG	+	19
B4xL2.3	7651	ARAGYAAGYTGCCCATCAAY	+	20
B4xL3.3	7996	CAATTRAYACYACCRTCATG	+	20
B4xR1.3	8373	GCTCYGTGAGCGACYTTATR	-	20
B4xR2.3	8117	CATYTTCTCGCAYACRCG	-	18
B4xR3.3	7772	YTGCAGYCTGTCAAADGTR	-	19
B4yL1.3	8288	GARYGAYATCCGTRYTGAGG	+	20
B4yL2.3	8403	TCAAARGGGCAGARCTG	+	17
B4yL3.3	8691	TCATGYTCCTCCAAYGTGTC	+	20
B4yL4.3	9087	TTGCGAGTCTGGAGACATC	+	19
B4yL5.3	9267	GGGGGAGACATATATCACAG	+	20
B4yR1.3	9524	CGTGACTAGGGCTAAGATGG	-	20
B4yR2.3	9399	TGGCCTGGAGTGRTTAGC	-	18
B4yR3.3	9188	YACYGCCCARTTRAAGAG	-	18
B4yR4.3	8880	GRGTCATCARRAYCATC	-	17
B4yR5.3	8496	HGGCYTTCAAGTARCATG	-	18
a Relative to J4 [GenBank:AF054247].
