# Supplementary material for: A general method for nested RT-PCR amplification and sequencing the complete HCV genotype 1 open reading frame
Source: Virol J. 2005 Dec 1;2:88. doi: 10.1186/1743-422X-2-88 (PMC1325262; doi:10.1186/1743-422X-2-88)
Supplement: Additional File 3 — Optimized PCR conditions for amplifying HCV 1a ORF [file 1743-422X-2-88-S3.xls]

## Sheet: Sheet1
Table 3: Optimized PCR conditions for amplifying HCV 1a ORF
Program NT12:		(95oC, 1min---Anneal,1min---72oC, 2min30sec) X 5 cycles
		(95oC, 30sec---Anneal,1min---72oC, 2min30sec) X 30 cycles.
Program NT18:		(95oC, 1min---Anneal,1min---72oC, 2min) X 5 cycles
		(95oC, 30sec---Anneal,1min---72oC, 2min) X 30 cycles.
Amplicon	Primer	[Mg++](mM)	Program	Annealing Temp.(oC)	PCR Set
1	A1L.4-AP1	1.5	NT12	58.5	1
	A1R.4-AP1
	A1L.4-AP1	1.5	NT12	61	1
	A1R.4-AP2
	A1L.4-AP2	1.5	NT12	61	1
	A1R.4-AP1
	A1L.4-AP2	1.5	NT12	55.8	1, 2
	A1R.4-AP2
	A1L.4-AP2	1.5	NT12	50.4	2
	A1R.4-AP3
	A1L.4-AP3	1.5	NT12	55.8	2
	A1R.4-AP2
	A1L.4-AP3	1.5	NT12	55.8	2
	A1R.4-AP3
2	A2L.4-AP1	1.5	NT12	55.8	1
	A2R.4-AP1
	A2L.4-AP1	1.5	NT12	55.8	1
	A2R.4-AP2
	A2L.4-AP2	1.5	NT12	61	1, 2
	A2R.4-AP2
	A2L.4-AP2	1.5	NT12	55.8	2
	A2R.4-AP3
	A2L.4-AP3	1.5	NT12	55.8	2
	A2R.4-AP3
3	A3L.4-AP1	1.5	NT12	61	1
	A3R.4-AP1
	A3L.4-AP1	1.5	NT12	55.8	1
	A3R.4-AP2
	A3L.4-AP2	1.5	NT12	58.5	1
	A3R.4-AP1
	A3L.4-AP2	1.5	NT12	58.5	1, 2
	A3R.4-AP2
	A3L.4-AP2	1.5	NT12	58.5	2
	A3R.4-AP3
	A3L.4-AP3	1.5	NT12	55.8	2
	A3R.4-AP2
	A3L.4-AP3	3	NT12	55.8	2
	A3R.4-AP3
4x	A4xL.1-AP1	3	NT18	55.8	1
	A4xR.1-AP1
	A4xL.1-AP1	1.5	NT18	58.5	1
	A4xR.1-AP2
	A4xL.1-AP2	1.5	NT18	55.8	1
	A4xR.1-AP1
	A4xL.1-AP2	3	NT18	58.5	1, 2
	A4xR.1-AP2
	A4xL.1-AP3	1.5	NT18	53	2
	A4xR.1-AP2
	A4xL.1-AP3	3	NT18	53	2
	A4xR.1-AP3
4y	A4yL.2-AP1	3	NT18	55.8	1
	A4yR.2-AP1
	A4yL.2-AP1	1.5	NT18	58.5	1
	A4yR.2-AP2
	A4yL.2-AP2	3	NT18	55.8	1, 2
	A4yR.2-AP2
	A4yL.2-AP2	3	NT18	53	2
	A4yR.2-AP3
	A4yL.2-AP3	1.5	NT18	55.8	2
	A4yR.2-AP2
	A4yL.2-AP3	1.5	NT18	55.8	2
	A4yR.2-AP3
