# Supplementary material for: A general method for nested RT-PCR amplification and sequencing the complete HCV genotype 1 open reading frame
Source: Virol J. 2005 Dec 1;2:88. doi: 10.1186/1743-422X-2-88 (PMC1325262; doi:10.1186/1743-422X-2-88)
Supplement: Additional File 4 — Optimized PCR conditions for amplifying HCV 1b ORF [file 1743-422X-2-88-S4.xls]

## Sheet: Sheet1
Table 4: Optimized PCR conditions for amplifying HCV 1b ORF
Program NT12:		(95oC, 1min---Anneal,1min---72oC, 2min30sec) X 5 cycles
		(95oC, 30sec---Anneal,1min---72oC, 2min30sec) X 30 cycles.
Program NT18:		(95oC, 1min---Anneal,1min---72oC, 2min) X 5 cycles
		(95oC, 30sec---Anneal,1min---72oC, 2min) X 30 cycles.
Optimized primers for amplifying HCV genotype 1B amplicons
Amplicon	Primers	[Mg++](mM)	Program	Annealing Temp.(oC)	PCR Set
1x	B1xL.1-AP1	1.5	NT18	55.8	1
	B1xR.1-AP1
	B1xL.1-AP1	1.5	NT18	53	1
	B1xR.1-AP2
	B1xL.1-AP2	3	NT18	55.8	1
	B1xR.1-AP1
	B1xL.1-AP2	1.5	NT18	55.8	1, 2
	B1xR.1-AP2
	B1xL.1-AP2	1.5	NT18	55.8	2
	B1xR.1-AP3
	B1xL.1-AP3	1.5	NT18	55.8	2
	B1xR.1-AP2
	B1xL.1-AP3	1.5	NT18	53	2
	B1xR.1-AP3
1y	B1yL.1-AP1	3	NT18	55.8	1
	B1yR.1-AP1
	B1yL.1-AP1	3	NT18	55.8	1
	B1yR.1-AP2
	B1yL.1-AP2	3	NT18	55.8	1, 2
	B1yR.1-AP2
	B1yL.1-AP2	3	NT18	58.5	2
	B1yR.1-AP3
	B1yL.1-AP3	1.5	NT18	55.8	2
	B1yR.1-AP2
	B1yL.1-AP3	3	NT18	58.5	2
	B1yR.1-AP3
2	B2L.3-AP1	1.5	NT12	53	1
	B2R.3-AP1
	B2L.3-AP1	1.5	NT12	53	1
	B2R.3-AP2
	B2L.3-AP2	3	NT12	55.8	2
	B2R.3-AP3
	B2L.3-AP3	3	NT12	55.8	2
	B2R.3-AP2
	B2L.3-AP3	1.5	NT12	53	2
	B2R.3-AP3
3	B3L.3-AP1	1.5	NT12	53	1
	B3R.3-AP1
	B3L.3-AP1	1.5	NT12	53	1
	B3R.3-AP2
	B3L.3-AP2	1.5	NT12	55.8	1, 2
	B3R.3-AP2
	B3L.3-AP2	1.5	NT12	61	2
	B3R.3-AP3
	B3L.3-AP3	3	NT12	61	2
	B3R.3-AP2
	B3L.3-AP3	1.5	NT12	55.8	2
	B3R.3-AP3
4x	B4xL.1-AP1	3	NT18	55.8	1
	B4xR.1-AP1
	B4xL.1-AP1	1.5	NT18	58.5	1
	B4xR.1-AP2
	B4xL.1-AP2	3	NT18	55.8	1
	B4xR.1-AP1
	B4xL.1-AP2	3	NT18	61	2
	B4xR.1-AP2
	B4xL.1-AP2	3	NT18	58.5	2
	B4xR.1-AP3
	B4xL.1-AP3	1.5	NT18	53	2
	B4xR.1-AP2
	B4xL.1-AP3	3	NT18	55.8	2
	B4xR.1-AP3
4y	B4yL.2-AP1	3	NT18	58.5	1
	B4yR.2-AP1
	B4yL.2-AP1	1.5	NT18	55.8	1
	B4yR.2-AP2
	B4yL.2-AP2	3	NT18	61	1
	B4yR.2-AP1
	B4yL.2-AP2	1.5	NT18	55.8	1, 2
	B4yR.2-AP2
	B4yL.2-AP2	3	NT18	61	2
	B4yR.2-AP3
	B4yL.2-AP3	1.5	NT18	50.4	2
	B4yR.2-AP2
	B4yL.2-AP3	1.5	NT18	50.4	2
	B4yR.2-AP3
