# Supplementary material for: A general method for nested RT-PCR amplification and sequencing the complete HCV genotype 1 open reading frame
Source: Virol J. 2005 Dec 1;2:88. doi: 10.1186/1743-422X-2-88 (PMC1325262; doi:10.1186/1743-422X-2-88)
Supplement: Additional File 5 — Optimized nested PCR primer permutations for genotype 1a [file 1743-422X-2-88-S5.xls]

## Sheet: 1A_Primers
Table 5: Optimized nested PCR primer permutations for genotype 1a
Amplicon 1
1st PCR	2nd PCR
	A1L.4-AP2	A1L.4-AP2	A1L.4-AP3	A1L.4-AP3
	A1R.4-AP2	A1R.4-AP3	A1R.4-AP2	A1R.4-AP3
A1L.4-AP1	+++a	+++	+++	+++
A1R.4-AP1
A1L.4-AP1	++	++	++	++
A1R.4-AP2
A1L.4-AP2	+++	+++	+++	+++
A1R.4-AP1
A1L.4-AP2		+++	+++	+++
A1R.4-AP2
Amplicon 2
1st PCR	2nd PCR
	A2L.4-AP2	A2L.4-AP2		A2L.4-AP3
	A2R.4-AP2	A2R.4-AP3		A2R.4-AP3
A2L.4-AP1	++++	++++		++++
A2R.4-AP1
A2L.4-AP1	++++	++++		+++
A2R.4-AP2
A2L.4-AP2		++++		++++
A2R.4-AP2
Amplicon 3
1st PCR	2nd PCR
	A3L.4-AP2	A3L.4-AP2	A3L.4-AP3	A3L.4-AP3
	A3R.4-AP2	A3R.4-AP3	A3R.4-AP2	A3R.4-AP3
A3L.4-AP1	++	++	++	+
A3R.4-AP1
A3L.4-AP1	+++	++++	+++	++
A3R.4-AP2
A3L.4-AP2	+++	+++	+++	+
A3R.4-AP1
A3L.4-AP2		+++	+++	++
A3R.4-AP2
Amplicon 4x
1st PCR	2nd PCR
	A4xL.1-AP2		A4xL.1-AP3	A4xL.1-AP3
	A4xR.1-AP2		A4xR.1-AP2	A4xR.1-AP3
A4xL.1-AP1	+++		+++	++
A4xR.1-AP1
A4xL.1-AP1	+++		+++	++
A4xR.1-AP2
A4xL.1-AP2	+++		++++	+++
A4xR.1-AP1
A4xL.1-AP2			+++	++
A4xR.1-AP2
Amplicon 4y
1st PCR	2nd PCR
	A4yL.2-AP2	A4yL.2-AP2	A4yL.2-AP3	A4yL.2-AP3
	A4yR.2-AP2	A4yR.2-AP3	A4yR.2-AP2	A4yR.2-AP3
A4yL.2-AP1	++	++	++	+++
A4yR.2-AP2
A4yL.2-AP2		+	+	+++
A4yR.2-AP2
a+ - ++++, increasing success rate in nested RT-PCR.
Blank, not tested systematically.
