# Supplementary material for: A general method for nested RT-PCR amplification and sequencing the complete HCV genotype 1 open reading frame
Source: Virol J. 2005 Dec 1;2:88. doi: 10.1186/1743-422X-2-88 (PMC1325262; doi:10.1186/1743-422X-2-88)
Supplement: Additional File 6 — Optimized nested PCR primer permutations for genotype 1b [file 1743-422X-2-88-S6.xls]

## Sheet: 1B_Primers
Table 6: Optimized nested PCR primer permutations for genotype 1b
Amplicon 1x
1st PCR	2nd PCR
	B1xL.1-AP2	B1xL.1-AP2	B1xL.1-AP3	B1xL.1-AP3
	B1xR.1-AP2	B1xR.1-AP3	B1xR.1-AP2	B1xR.1-AP3
B1xL.1-AP1	+++a	+++	+++	+++
B1xR.1-AP1
B1xL.1-AP1	++	++++	++	++++
B1xR.1-AP2
B1xL.1-AP2	+++	+++	+++	+++
B1xR.1-AP1
B1xL.1-AP2		++++	+++	++++
B1xR.1-AP2
Amplicon 1y
1st PCR	2nd PCR
	B1yL.1-AP2	B1yL.1-AP2	B1yL.1-AP3	B1yL.1-AP3
	B1yR.1-AP2	B1yR.1-AP3	B1yR.1-AP2	B1yR.1-AP3
B1yL.1-AP1	++	++	++++	+++
B1yR.1-AP1
B1yL.1-AP1	+	++	+	+
B1yR.1-AP2
B1yL.1-AP2		++	+	+
B1yR.1-AP2
Amplicon 2
1st PCR	2nd PCR
		B2L.3-AP2	B2L.3-AP3	B2L.3-AP3
		B2R.3-AP3	B2R.3-AP2	B2R.3-AP3c
B2L.3-AP1		+++	+++	+++
B2R.3-AP1
B2L.3-AP1		+++	+++	+++
B2R.3-AP2
Amplicon 3
1st PCR	2nd PCR
	B3L.3-AP2	B3L.3-AP2	B3L.3-AP3	B3L.3-AP3c
	B3R.3-AP2	B3R.3-AP3	B3R.3-AP2	B3R.3-AP3
B3L.3-AP1	+++	+++	++	++++
B3R.3-AP1
B3L.3-AP1	++	+++	+++	++++
B3R.3-AP2
B3L.3-AP2		-b	+	+++
B3R.3-AP2
Amplicon 4x
1st PCR	2nd PCR
	B4xL.1-AP2	B4xL.1-AP2	B4xL.1-AP3	B4xL.1-AP3
	B4xR.1-AP2	B4xR.1-AP3	B4xR.1-AP2	B4xR.1-AP3
B4xL.1-AP1	+++	+++	++++	+++
B4xR.1-AP1
B4xL.1-AP1	-	-	++	-
B4xR.1-AP2
B4xL.1-AP2	++	+	++++	+
B4xR.1-AP1
Amplicon 4y
1st PCR	2nd PCR
	B4yL.2-AP2	B4yL.2-AP2	B4yL.2-AP3	B4yL.2-AP3
	B4yR.2-AP2	B4yR.2-AP3	B4yR.2-AP2	B4yR.2-AP3
B4yL.2-AP1	-	-	-	+
B4yR.2-AP1
B4yL.2-AP1	-	++	++	++
B4yR.2-AP2
B4yL.2-AP2	+	+	+++	++++
B4yR.2-AP1
B4yL.2-AP2		++	++	+++
B4yR.2-AP2
a+ - ++++, increasing success rate in nested RT-PCR.
b-, negative for the samples tested.
Blank, not tested systematically.
cDo not use B2R.3-AP3 and B3L.3-AP3 for second round PCR of amplicon 2 and
amplicon 3 for the same isolate, because these two primers leave an 8 nucleotides gap.
